# Supplementary material for: Pattern of intracranial findings detected on magnetic resonance imaging in surviving infants born before 29 weeks of gestation
Source: PLoS One. 2019 Apr 4;14(4):e0214683. doi: 10.1371/journal.pone.0214683 (PMC6448872; doi:10.1371/journal.pone.0214683)
Supplement: S1 Dataset — (XLSX) [file pone.0214683.s001.xlsx]

## Sheet: Sheet1
	Maternal age	Parity	Singleton = 0; Twin/Triplet = 1 )	Preeclampsia ( present = 1; absent = 0 )	Placenta pathology yes-1 no -0	Placental pathology (Abruption = 1; Cord prolapse = 2; Placenta previa = 3; absent = 0)	Fetal distress (present = 1; absent = 0)	Diabetes	IUGR	Chorio	HIV status (neg = 0; pos = 1)	PPROM (no = 0; yes = 1)	BW	Gest age (wk)	Mode Normal0 CS-1	Delivery (NSVD = 0; C/S scheduled = 1; C/S stat = 2)	Corticosteroids (no. of doses)	Mg Groups	No Mg =0 Tocolytic-1	No Mg=0 Neurop -1	No Mg =0 Toco 1 Neuro 2	indication fo Mg no=0: preeclamtic 1 tocolytic 2 terapytic 3	Gender ( M=1; F=2)	Apgar @ 1min	Apgar @ 5 min	yes vs. No surfactant	Surfactant (no. of doses)	Severe Thrombocytopenia (no=0; yes=1)	RDS 0=absent; 1=present	ROP 0=absent; 1=present	PDA 0=absent; 1=present	NEC	sepsis	seizure	Pulm Hem	apnea	Mortality (no=0; yes=1)	WBC 0=nml; 1=low; 2=high	US first normal vs. abnormal	US the firstPVL or IVH (0=no; 1=G1; 2=G2; 3=G3; 4=G4or PVL) PVL=5	US second	Secon US mnormal vs. abnormal.	encephalomegalia ventricular megaly hydrocephaly	MRI done	cyst	Group with ventricul delitation	WMI=1 Normal 0 NBH 2	MRI 0=normal; 1=abnormal
1	29	0	0	0	0	0	0	0	0	0	0	0	1230	28	0	0	2	1	1		1	2	1	6	8	0	0	0	0	0	0	0	0	0	0	1	0		1	1	1	1	1	1		2	2	1
2	32	0	0	1	0	0	0	1	0	0	0	0	565	26	1	2	2	1	1		0	2	1	5	7	0	0	0	0	0	0	0	0	0	0	0	0	0	1	4	4	1		1		1	1	0
3		0	0	0	0	0	0	0	0	0	0	0	820	26	1	2	1	0	0	0	0	0	1					0	1	1	0	0	0	0	0	0	0	0	1	3	3	1		1		1	1	1
4	28	1	1	0	0	0	0	0	0	0	0	0	985	27	1	2	1	0	0	0	0	0	2			1	1	0	1	0	0	0	0	0	0	0	0		1	2	2	1		1		2	2	1
5	29	2	0	0	0	0	0	0	0	0	0	0	1300	23	0	0	0	0	0	0	0	0	1											1			0		1	4	4	1		1		1	1	1
6		0	0	0	0	0	0	0	0	0	0	0	650	27	0	0	0	0	0	0	0	0	1					0	0	1	1	0	0	0	0	0	0	0	1	4	4	1		1		1	2	1
7	37	0	0	0	0	0	1	0	0	0	0	0	843	26	1	2	0	0	0	0	0	0	2	5	8	1	1	0	1	1	0	0	0	0	0	1	0	0	0	0	0	0		1		0	0	1
8	29	5	0	0	0	0	0	0	0	0	0	0	1275	25	1	2	0	1		1	2	3	1	1	5	1	1	1	1	1	1	0	1	1	0	1	0	0	1	4	4	1	1	1		2	2	1
9	27	0	0	1	0	0	0	0	0	0	0	0	1300	25	1	2	2	0	0	0	0	0	2	7	9	1	2	0	0	1	0	0	1	0	0	1	0	0	0	0	0	0		1		0	0	0
10	39	5	0	0	0	0	0	0	0	1	0	1	960	24	1	2	0	0	0	0	0	0	1	6	8	1	1	0	1	0	0	0	0	0	0	1	0	0	1	1	0	0		1		0	0	0
11	31	0	1	0	0	0	0	0	0	0	0	0	1295	26	1	2	2	1	1		1	2	2			1	1	0	1	1	0	0	1	0	0	1	0	0	0	0	0	0		1		0	0	0
12	20	0	0	0	0	0	0	0	0	0	0	0	1215	24	0	0	1	1	1		1	2	1	2	6	1	1	1	1	1	0	0	1	1	0	0	0	0	0	0	0	0		1		0	0	0
13	26	1	0	1	1	3	0	0	0	0	0	0	500	27	1	2	0	0	0	0	0	0	2	4	8	1	1	0	0	1	1	0	0	0	0	1	0	0	0	0	0	0		1		0	0	0
14	32	2	0	0	1	1	0	0	0	0	0	0	1200	26	1	2	1	0	0	0	0	0	2	5	7	1	1	0	0	1	0	0	0	0	0	1	0	2	1	1	1	0		1		0	0	1
15	30	0	0	0	1	1	0	0	0	0	0	1	1235	24	0	0	2	1	1		1	2	2	6	8	1	1	0	0	0	0	0	0	0	0	1	0	0	0	0	0	0		1		0	0	0
16	27	0	0	1	0	0	0	0	0	0	0	0	1175	25	1	2	1	0	0	0	0	0	2	2	4	1	1	0	0	1	0	0	0	0	0	1	0	0	1	4	4	1		1		2	2	1
17	28	0	1	0	0	0	1	0	0	1	0	1	815	28	1	2	1	0	0	0	0	0	2	1	5	1	1	0	0	1	0	0	1	0	0	1	0	0	1	3	4	1		1		0	0	1
18	30	0	0	0	0	0	0	0	0	0	0	0	1160	26	0	0	1	1		1	2	3	1	7	8	1	1	0	1	1	0	0	1	0	0	1	0	0	0	0	3	1		1		2	2	1
19	29	1	0	0	0	0	0	0	0	1	0	1	848	25	1	2	2	0	0	0	0	0	1	4	6	0	0	0	1	0	0	0	1	1	0	0	0	0	0	0	0	0		1		0	0	0
20	34	0	0	0	0	0	0	0	0	0	0	0	1010	22	0	0	0	0	0	0	0	0	1	1	2	0	0	0	1	0	0	0	1	0	0	1	0	2	1	2	3	1		1		0	0	0
21	32	2	1	0	0	0	0	0	0	0	0	0	795	24	1	2	0	0	0	0	0	0	2	5	8	1	1	0	1	1	0	0	1	0	0	0	0	1	1	1	0	0		1		0	0	0
22	30	2	0	0	1	1	0	0	0	0	0	1	1075	25	1	2	2	0	0	0	0	0	2	4	5	1	3	0	1	1	0	0	0	0	0	1	0	0	0	0	0	0		1		0	0	0
23	39	3	0	1	0	0	0	0	0	0	0	0	1000	27	1	2	0	0	0	0	0	0	1	7	8	0	0	0	1	1	1	0	1	0	0	1	0	0	0	0	0	0		1		0	0	0
24	19	0	0	0	0	0	0	0	0	0	0	0	620	26	0	0	12	1	1		1	2	1	4	5	0	0	0	1	1	0	0	1	0	0	1	0	0	1	1	0	0		1		0	0	0
25	24	3	0	0	0	0	0	0	0	0	0	0	605	27	1	2	2	0	0	0	0	0	1	8	9			0	1	1	0	0	0	0	0	0	0	0	0	0	0	0		1		0	0	0
26	32		0	0	0	0	0	0	0	0	0	0	985	27	0	0	0	0	0	0	0	0	1			1	1	0	1	1	0	0	1	0	0	1	0	0	0	0	0	0		1		0	0	0
27	33	0	0	0	0	0	0	0	0	1	0	0	765	27	1	2	2	0	0	0	0	0	1	5	7	1	1	0	1	0	0	0	0	0	0	1	0	0	1	3	3	1		1		0	0	0
28	36	1	0	0	1	3	0	0	0	0	0	0	870	27	1	2	1	1		1	2	3	2	2	7	1	1	0	0	1	0	0	1	0	0	0	0	0	1	5	5	1		1	1	1	1	1
29		0	0	0	0	0	0	0	0	0	0	1	980	26	1	2	3	1	1		1	2	1	4	8	1	1	0	1	1	0	0	1	0	0	1	0	0	0	0	0	0		1		0	0	0
30	38	0	0	0	0	0	0	0	0	0	0	1	730	24	1	2	2	0	0	0	0	0	2	7	7	1	1	0	1	1	0	0	0	0	0	1	0	0	0	0	0	0		1		0	0	0
31	30	0	1	0	1	1	0	0	0	0	0	1	1100	26	1	2	2	0	0	0	0	0	1	6	8	1	1	0	1	1	0	0	1	0	0	0	0	0	0	0	0	0		1		2	2	1
32	30	0	1	0	1	1	0	0	0	0	0	1	1160	26	1	2	2	0	0	0	0	0	1	6	8	1	1	0	0	1	0	0	0	0	0	0	0	0	0	0	0	0		1		0	0	0
33	34	0	1	0	0	0	0	0	0	0	0	1	1375	28	0	0	0	0	0	0	0	0	1	7	8	0	0	0	1	1	0	0	1	0	0	0	0	0	0	0	0	0		1		0	0	0
34	39	1	0	0	0	0	1	0	0	0	0	1	1085	25	1	2	1	0	0	0	0	0	1	1	7	1	1	0	1	1	0	0	1	0	0	0	0	0	1	1	1	1		1		1	1	1
35	31	0	0	0	0	0	0	0	0	0	0	0	1270		0	0	1	1	1		1	2	2	8	8	1	2	0	1	1	1	0	1	0	0	1	0	0	1	4	4	1		1	1	1	2	1
36	30	1	0	0	0	0	0	0	0	0	0	1	1160	24	1	2	2	1	1		1	2	2	6	8	1	1	0	1	1	0	0	1	0	0	0	0	0	1	2	2	1		1		0	0	0
37	34	0	0	0	0	0	0	0	0	1	0	1	850	24	1	2	2	1	1		1	2	1	4	6	0	0	0	1	0	0	0	1	0	0	0	0	0	0	0	0	0		1		2	2	1
38	31	2	0	1	0	0	0	0	0	0	0	0	1255	26	1	2	2	1				1	2	7	8	1	1	0	0	0	0	0	0	0	0	1	0	0	1	2	1	1		1		2	2	1
39	32	1	1	0	0	0	0	0	0	0	0	0	805	28	1	2	2	0	0	0	0	0	1	1	3	0	0	0	0	1	0	0	0	0	0	0	0	0	0	0	0	0		1		0	0	0
40	23	1	0	0	1	1	0	0	0	0	0	0	720	24	1	2	2	1	1		1	2	2	4	7	1	1	0	1	0	0	0	1	0	0	0	0	0	0	0	0	0		1		0	0	0
41	22	0	0	0	0	0	0	0	0	0	0	1	1110	25	0	0	2	1	1		1	2	1	4	4	1	1	0	1	0	0	0	1	0	0	1	0	0	1	3	3	1		1	0	1	1	1
42	23	1	1	0	0	0	0	0	0	0	0	1	1060	22	0	0	0	0	0	0	0	0	1	2	5			0	1	0	0	0	1	0	0	0	0	2	0	0	0	0		1		0	0	0
43	39	2	0	0	0	0	0	0	0	0	0	0	855	26	1	2	1	0	0	0	0	0	2	5	7	1	1	0	1	0	0	0	1	0	0	0	0	1	0	0	0	0		1		0	0	0
44	31	1	0	0	0	0	0	1	0	0	0	0	550	26	1	2	0	0	0	0	0	0	1	2	7	1	2	0	1	0	0	0	1	0	0	0	0	0	1	2	0	0		1		2	2	1
45		1	0	1	0	0	0	0	0	0	0	0	1000	27	1	2	1	0	0	0	0	0	1	5	6	1	1	0	1	1	0	0	1	0	0	0	0	1	0	0	0	0		1		0	0	0
46	28	0	0	0	0	0	0	0	0	0	0	0	565	26	1	2	0	0	0	0	0	0	2	7	8	1	1	0	0	1	1	0	1	0	0	0	0	0	0	0	0	0		1		2	2	1
47	26	0	0	0	0	0	0	0	0	0	0	0	680	25	0	0	1	1	1		1	2	1	1	6	1	1	0	0	0	1	0	1	1	0	1	0	0	0	0	0	0		1		0	0	0
48	26	0	1	0	0	0	0	0	0	0	0	1	450	26	0	0	0	0	0	0	0	0	2	0	5	1	1	0	1	0	0	0	0	0	0	0	0	0	0	0	0	0		1		0	0	0
49	26	0	1	0	0	0	0	0	0	0	0	1	830	26	1	2	0	0	0	0	0	0	1	2	6	1	1	0	1	1	1	0	0	0	0	0	0	1	1	4	5	1		1		0	0	0
50	36	3	0	0	1	1	0	0	0	0	0	1	670	24	1	2	2	0	0	0	0	0	2	2	4	1	1	0	0	1	0	1	0	0	0	0	0	2	0	0	0	0		1	0	1	1	1
51	19	0	1	0	0	0	0	0	0	0	0	0	860	25	1	2	1	1	1		1	2	2	4	8	1	1	0	1	0	1	0	0	0	0	0	0	0	0	0	0	0		1		0	0	0
52	19	0	1	0	0	0	0	0	0	0	0	0	1115	25	1	2	1	1	1		1	2	2	3	5	1	1	0	1	0	1	0	0	0	0	0	0	0	1	2	0	0		1		0	0	0
53	24	0	0	0	0	0	0	0	0	0	0	1	930	24	0	0	1	0	0	0	0	0	1	1	3	0	0	0	1	0	0	0	0	0	0	0	0	0	1	3	2	1		1		2	2	1
54	22	0	0	0	0	0	0	0	0	0	0	0	920	27	1	2	0	0	0	0	0	0	1	6	9	1	1	0	0	0	1	0	0	1	0	0	0	0	1	1	1	1		1		0	0	1
55	32	0	0	0	0	0	0	0	0	0	0	0	735	25	1	2	2	0	0	0	0	0	2	1	3	0	0	0	0	1	0	0	0	0	0	0	0		1	2	3	1		1		0	0	1
56	33	2	0	0	1	1	0	0	0	0	0	0	940	26	1	2	0	0	0	0	0	0	1	1	5	1	1	0	0	0	0	0	0	0	0	1	0	0	0	0	1	1		1	0	1	1	1
57	15	0	0	0	0	0	1	0	0	0	0	0	780	25	1	2	1	0	0	0	0	0	2	2	4	1	1	0	1	1	1	0	0	0	0	0	0	1	0	0	0	0		1		0	0	0
58	18	0	0	0	0	0	0	0	0	0	0	0	865	23	1	2	0	0	0	0	0	0	2	6	8	1	1	0	1	1	0	0	1	0	0	1	0	0	1	2	3	1		1		0	0	0
59	25	2	0	1	0	0	0	0	1	0	0	0	1200	27	1	2	1	0	0	0	0	0	2	5	8	1	1	0	1	0	1	0	1	0	0	0	0	1	0	0	0	0		1		0	0	0
60	19	0	0	1	0	0	0	0	0	0	0	0	560	26	1	2	1	0	0	0	0	0	2	2	5	1	1	0	0	0	0	0	1	0	0	1	0	0	1	1	0	0		1		2	2	1
61	27	0	0	0	0	0	0	0	0	0	0	1	920	23	1	2	1	0	0	0	0	0	2	1	5			0	0	0	1	0	0	0	0	0	0	0	0	0	0	0		1		0	0	0
62	35	1	0	0	1	3	0	0	0	0	0	0	795	28	1	2	1	0	0	0	0	0	2	9	4	1	1	0	1	0	1	0	1	0	0	1	0	0	1	4	3	1	1	1		2	2	1
63		2	0	0	0	0	0	0	0	0	0	0	1030	26	0	0	1	0	0	0	0	0	2	1	5	1	1	0	1	0	0	0	1	0	0	1	0	0	1	2	0	0		1		2	2	1
64	27		0	0	1	1	0	0	0	0	0	1	1045	24	1	2	0	0	0	0	0	0	2	1	5	1	1	0	0	1	1	0	0	0	0	0	0	1	1	3	3	1		1		1	1	1
65	20	1	0	0	0	0	0	0	0	0	0	0		27	0	0	1	1	1		1	2	1	6	8			0	0	0	0	0	0	0	0	1	0	0	0	0	0	0		1		0	0	0
66	21	0	0	0	0	0	0	0	0	1	0	0	450	26	0	0	2	0	0	0	0	0	2	5	6			0	1	0	0	0	0	0	0	1	0	2	1	1	1	1		1	0	1	1	1
67	23	0	0	1	0	0	0	0	0	0	0	0	905	28	1	2	0	1	1		1	2	2	5	7	1	1	0	0	0	1	0	0	0	0	0	0	0	0	0	0	0		1		0	0	0
68	25	2	0	0	0	0	1	0	0	0	0	0	1010	27	1	2	0	0	0	0	0	0	2	2	6	1	1		1	0	1	0	0	0	0	0	0	0	1	3	3	1		1		0	0	1
69	38	0	0	0	0	0	0	0	0	0	0	0	685	28	0	0	2	0	0	0	0	0	2	3	6	1	1	0	1	0	0	0	0	0	0	1	0	0	1	1	1	1		1		2	2	1
70	31	0	0	0	0	0	0	0	0	0	0	1	905	28	0	0	2	0	0	0	0	0	2	6	7	1	1	0	0	0	0	0	0	0	0	0	0	0	1	1	1	1		1		2	2	1
71	23	1	0	0	0	0	0	0	0	1	0	1	790	24	0	0	2	0	0	0	0	0	1	3	6	1	1	0	0	1	1	0	0	0	0	0	0	2	1	4	5	1		1		0	2	1
72	24	1	0	0	1	1	0	0	0	0	0	0	1285	26	1	2	2	1	1		1	2	2	1	5	1	1	0	0	1	0	0	0	0	0	1	0	0	0	0	0	0		1		0	0	0
73	19		0	0	0	0	0	0	0	0	0	0	875	25	1	2	0	0	0	0	0	0	2	2	4	1	1	0	0	0	1	0	0	0	0	0	0	0	1	1	0	0		1		0	0	0
74	35	0	0	0	0	0	0	0	0	0	0	0	945	24	1	2	2	0	0	0	0	0	1	5	6	1	3	0	1	1	1	0	1	0	0	0	0	0	0	0	0	0		1		0	0	0
75	33	0	0	0	0	0	0	0	0	0	0	0	680	27	1	2	0	0	0	0	0	0	2	3	5	1	1	0	0	0	1	0	0	0	0	1	0	0	0	0	0	0		1		0	0	0
76	25	1	0	0	0	0	0	0	0	0	0	0	670	26	1	2	2	1		1	2	3	1	5	6	1	1	0	0	0	0	0	0	0	0	0	0	0	0	0	0	0		1		0	0	0
77	35	2	0	0	0	0	0	0	0	0	0	0	575	27	0	0	0	0	0	0	0	0	2	3		1	1	0	0	0	1	0	0	0	0	0	0	0	0	0	0	0		1		0	0	0
78	26	2	0	0	0	0	0	0	0	0	0	0	1120	27	0	0	1	1	1		1	2	2	4	7	1	1	0	0	1	0	0	0	0	0	0	0	2	0	0	0	0		1		2	2	1
79	28	0	1	1	0	0	0	0	0	0	0	0	1165	26	1	2	2	1				1	2	5	7	1	1	0	0	1	0	0	0	0	0	0	0	0	0	0	0	0		1		0	0	0
80	28	0	1	1	0	0	0	0	0	0	0	0	1130	26	1	2	2	1				1	2	5	7	1	1	0	0	1	0	0	0	0	0	0	0	0	0	0	0	0		1		0	0	0
81	35	1	0	0	0	0	0	0	0	0	0	1	670	26	1	2	1	0	0	0	0	0	2	6	8	1	1	0	0	0	0	0	0	0	0	0	0	0	0	0	0	0		1		0	0	0
82	27		0	0	0	0	0	0	0	0	0	1	710	26	0	0	2	1	1		1	2	1	6	8	1	1	0	0	0	0	0	0	0	0	0	0	2	0	0	0	0	1	1		0	0	0
83	28	0	0	0	0	0	0	0	0	0	0	1	770	25	0	0	2	1	1		1	2	2	1	6	1	1	0	0	1	1	0	0	0	0	0	0	2	1	1	1	1		1		0	0	0
84	31	2	0	0	0	0	0	1	0	0	0	0	530	27	1	2	1	1		1	2	3	2	6	8	1	1	1	1	1	1	0	1	0	0	1	0	1	0	0	0	0		1		0	0	0
85	33	2	0	0	0	0	0	0	0	0	0	1	670	26	0	0	1	1	1		1	2	1	3	8	1	1	0	1	0	0	0	1	0	0	1	0	0	0	0	0	0		1		0	0	0
86	28	0	0	0	0	0	1	0	0	0	0	0	710	24	1	2	2	1		1	2	3	1	1	4	1	1	0	1	0	0	0	0	0	0	0	0	0	0	0	0	0		1		0	0	0
87	35	0	0	0	0	0	0	0	0	1	0	0	1030	23	1	2	1	0	0	0	0	0	1	4	6	1	1	0	1	0	0	0	0	0	0	0	0	0	1	2	2	1		1		0	0	0
88	20	1	0	0	0	0	0	0	0	0	0	0	915	28	0	0	0	0	0	0	0	0	2		7	1	1	0	0	1	0	0	0	0	0	1	0	0	0	0	0	0		1		0	0	0
89	26	1	0	0	0	0	0	0	0	0	0	0	480	25	0	0	0	0	0	0	0	0	2			1	2	0	1	0	0	0	0	0	0	0	0	0	0	0	0	0		1		0	0	0
90	28	4	0	0	0	0	0	0	0	0	0	0	1260	27	0	0	1	1	1		1	2	2	7	8	1	1	0	0	0	0	0	0	0	0	0	0	0	0	0	1	1		1		2	2	1
91	21	0	0	0	0	0	0	0	0	0	0	0	655	24	1	2	2	1	1		1	2	1	8	8	1	1	0	0	1	0	0	0	0	0	0	0	0	1	2	2	1		1		0	0	0
92		1	0	0	0	0	0	0	0	0	0	0	700	27	1	2	0	0	0	0	0	0	1	0	2	1	1	0	1	0	1	0	0	0	0	0	0	0	0	0	0	0		1		0	0	0
93	20	1	0	0	1	3	0	0	0	0	0	0	470	28	1	2	2	0	0	0	0	0	1	5	7	1	1	0	0	1	0	0	0	0	0	0	0	0	0	0	0	0		1		0	0	0
94	25	1	0	1	0	0	0	0	0	0	0	0	840	26	1	2	2	1	1		1	2	2	4	9	1	1	0	1	0	0	0	0	0	0	0	0	1	1	1	1	1		1		0	0	0
95	18	0	0	0	0	0	0	0	0	0	0	1	730	26	0	0	1	0	0	0	0	0	2	1	6	0	0	0	0	1	0	0	0	0	0	0	0	0	1	2	2	1		1		0	0	0
96	36	1	0	0	1	3	0	0	0	0	0	0	650	26	1	2	0	0	0	0	0	0	1	5	8	1	2	0	1	0	1	0	0	0	0	0	0	0	0	0	0	0		1		0	0	0
97	25	0	0	1	0	0	0	0	1	0	0	0	650	28	1	2	1	1				1	2	7	8	1	3	0	1	0	0	0	0	0	0	0	0	1	1	1	1	1		1		2	2	1
98	32	0	1	0	0	0	0	0	0	0	0	0	800	24	1	2	2	1	1		1	2	2	4	7	1	1	0	1	0	0	0	0	0	0	0	0	1	1	1	0	0		1		0	0	0
99	43	1	1	0	0	0	0	1	0	0	0	0	895	24	1	2	2	0	0	0	0	0	1	7	9	1	1	0	1	1	0	0	0	0	0	0	0	0	1	1	0	0		1		2	2	1
100	43	1	1	0	0	0	0	1	0	0	0	0	620	24	1	2	2	0	0	0	0	0	2	7	9	1	1	1	1	0	1	0	1	0	0	0	0	0	1	3	3	1		1		2	2	1
101	16	0	0	0	0	0	0	0	0	0	0	0	800	27	0	0	0	0	0	0	0	0	1	3	7	1	1	0	1	0	0	0	0	0	0	0	0	0	1	1	1	1		1		2	2	1
102	39	1	0	0	0	0	0	0	1	0	0	0	570	26	1	2	2	0	0	0	0	0	2	4	6	1	1	0	1	0	0	0	0	0	0	0	0	0	0	0	0	0		1		0	0	0
103	22	0	0	0	0	0	0	0	0	1	0	0	1300	26	0	0	1	1		1	2	3	2	6	8	1	1	0	0	1	1	0	0	0	0	0	0	0	0	0	0	0		1		0	0	0
104	32	0	0	0	1	2	0	0	0	0	0	1	1255	27	1	2	0	0	0	0	0	0	1	6	7	1	1	0	1	0	1	0	0	0	0	0	0	0	0	0	0	0		1		0	0	0
105	35	1	0	0	1	1	0	0	0	0	0	0	835	25	1	2	2	0	0	0	0	0	2	6	7	1	1	0	0	0	1	0	0	0	0	0	0	0	0	0	0	0		1		0	0	1
106	33	2	0	0	0	0	0	0	0	0	0	1	1070	25	1	1	2	1	1		1	2	2	4	5	1	1	0	1	0	0	0	0	0	0	0	0	0	0	0	0	0		1		0	0	1
107	24	0	0	0	0	0	0	0	0	0	0	0	640	26	1	2	2	1	1		1	2	2	2	7	1	1	0	1	0	1	0	0	0	0	0	0	0	0	0	0	0		1		0	0	0
108	19	0	0	0	0	0	0	0	0	0	0	1	1290	27	0	0	2	0	0	0	0	0	2	5	8	1	1	0	0	0	0	0	1	0	0	1	0	0	1	4	4	1		1	porecephaly	1	1	1
109	41	1	0	0	0	0	0	0	0	0	0	0	1175	27	0	0	2	0	0	0	0	0	2	4	7	1	1	0	1	0	0	0	0	0	0	0	0		0	0	0	0		1		0	0	0
110	26	0	1	0	0	0	0	0	0	0	0	1	730	25	0	0	1	0	0	0	0	0	1	6	8	1	1	0	1	1	1	0	1	0	0	0	0	0	0	0	0	0		1		0	0	0
111	27	0	0	1	0	0	0	0	0	0	0	1	790	27	1	2	2	0	0	0	0	0	2	6	8	1	1	0	1	0	0	0	0	0	0	0	0	0	1	2	0	0		1		0	0	0
112	33	0	0	0	0	0	0	1	0	0	1	1	1140	24	0	0	2	1	1		1	2	1	5	7	1	1	0	1	1	1	0	0	0	0	0	0	0	1	2	1	1		1		0	0	0
113	29	3	0	0	0	0	0	0	0	0	0	0	695	26	1	2	0	0	0	0	0	0	2	5	7	1	1	0	1	0	0	0	0	0	0	0	0	0	0	0	0	0		1		0	0	0
114	39	1	0	0	0	0	0	1	0	0	0	1	825	28	1	2	3	0	0	0	0	0	1	8	9	1	1	0	0	0	0	0	0	0	0	0	0	0	0	0	0	0		1		0	0	0
115	30	1	0	0	0	0	0	1	0	0	0	1	785	27	0	0	2	1	1		1	2	2	5	8	1	1	0	0	0	1	0	1	0	0	1	0	2	0	0	0	0		1		0	0	0
116	35	0	0	0	0	0	0	1	0	0	0	0	800	26	0	0	2	1	1		1	2	2	3	8	1	1	0	0	1	0	0	0	0	0	0	0	2	0	0	0	0		1		0	0	0
117	30	0	1	0	0	0	0	0	0	0	0	1	615	28	0	0	2	0	0	0	0	0	2	7	9	1	2	0	1	0	0	0	1	0	0	0	0	0	1	3	3	1		1		2	2	1
118	30	0	1	0	0	0	0	0	0	0	0	1	1030	28	0	0	2	0	0	0	0	0	1	7	9	1	1	0	1	0	0	0	1	0	0	1	0	0	0	0	0	0		1		0	0	0
119	33	2	0	0	0	0	0	0	0	0	0	1	660	28	0	0	2	1	1		1	2	2	3	6	1	1	0	1	0	1	0	1	0	0	1	0	2	0	0	0	0		1		0	0	0
120	27	0	0	1	0	0	0	0	0	0	0	0	1000	24	1	2	2	1	1		1	2	2	4	8	1	1	1	1	1	1	0	1	0	0	0	0	1	0	0	0	0		1		0	0	0
121	32	4	0	0	0	0	0	0	0	0	0	0	990	27	0	0	2	0	0	0	0	0	2	7	8	1	1	0	0	0	0	0	0	0	0	0	0	0	0	0	0	0		1		0	0	0
122	31	0	0	1	0	0	0	0	0	0	0	0	1185	27	1	2	2	1	1		1	2	1	5	5	1	1	1	0	1	0	0	0	0	0	0	0	0	0	0	0	0		1		0	0	0
123	26	3	0	0	0	0	0	0	0	0	0	0	1065	28	0	0	2	1		1	2	3	1	5	8	0	0	0	1	0	0	0	0	0	0	0	0	2	0	0	0	0		1		0	0	0
124	25	0	0	0	0	0	0	0	0	1	0	1	860	25	1	2	2	0	0	0	0	0	2	2	4	1	1	0	1	0	0	0	0	0	0	0	0	2	1	1	1	1		1		2	2	1
125	33	5	0	1	0	0	0	0	1	0	0	0	745	28	1	2	2	0	0	0	0	0	2	5	7	0	0	0	0	0	0	0	0	0	0	0	0	0	0	0	0	0		1		0	0	0
126	34	0	0	0	0	0	0	0	0	1	0	1	960	24	1	2	2	1	1		1	2	2	4	6	1	1	0	1	1	0	0	0	0	0	0	0	0	0	0	0	0		1		0	0	0
127	21	0	0	1	0	0	0	0	1	0	0	0	700	27	1	2	1	1	1		1	2	2	5	6			0	1	0	0	0	1	0	0	1	0	0	0	0	1	1		1		0	0	0
128	20	0	0	1	0	0	0	0	0	0	0	0	915	25	1	2	2	1	1		1	1	2	4	6	1	1	1	1	0	1	0	0	0	0	0	0	0	1	1	1	1		1		0	0	0
129	28	0	0	1	0	0	0	0	0	0	0	0	530	25	1	2	2	1				1	2	8	8	1	2	0	1	1	1	0	0	0	0	0	0	0	0	0	0	0		1		1	1	0
130	20	0	1	0	0	0	0	0	0	0	0	0	905	28	1	2	0	1	1		1	2	2	7	9	1	1	0	1	0	0	0	0	0	0	0	0	0	0	0	1	1		1		0	0	0
131	20	0	1	0	0	0	0	0	0	0	0	0	765	28	1	2	0	1	1		1	2	1	9	9	1	1	0	1	0	1	0	0	0	0	1	0	1	0	0	0	0		1		0	0	0
132	36	6	0	0	0	0	0	0	0	0	0	1	800	28	1	2	2	1	1		1	2	1	8	8	0	0	0	0	0	0	0	0	0	0	0	0	0	0	0	0	0		1		0	0	0
133	27	2	0	0	0	0	0	0	0	1	0	1	1065	28	1	2	1	1	1		1	2	2	5	7	1	1	0	0	0	0	0	0	0	0	0	0	0	1	1	0	0		1		0	0	0
134	31	2	0	0	1	1	0	0	0	0	0	0	750	26	1	2	1	0	0	0	0	0	1	3	7	1	2	0	1	1	0	1	1	0	0	0	0	0	1	1	1	1		1		0	0	0
135	37	0	1	0	0	0	0	0	1	0	0	0	640	28	1	1	2	1		1	2	3	2	3	8	0	0	0	1	0	1	0	1	0	0	1	0	0	0	0	1	1		1		0	0	0
136	31	0	0	0	0	0	0	0	0	0	0	0	530	25	1	2	2	0	0	0	0	0	1	1	5	1	1	0	0	1	1	0	0	0	0	0	0	0	0	0	0	0		1		2	2	1
137	24	1	0	0	0	0	1	0	1	0	0	0	710	26	1	2	1	0	0	0	0	0	1	5	7	1	1	0	1	0	0	0	0	0	0	0	0	1	1	1	0	0		1		0	0	0
138	38	1	0	0	0	0	0	1	0	0	0	0	1124	27	0	0	2	1	1		1	2	1	7	8	1	1	0	0	0	0	0	0	0	0	0	0	0	1	1	0	0		1		0	0	0
139	35	1	0	0	1	2	0	0	0	0	0	0	410	28	1	2	2	0	0	0	0	0	1	8	9	0	0	0	0	1	0	0	0	0	0	1	0	0	0	0	0	0		1		0	0	0
140	21	0	0	1	0	0	1	0	1	0	0	0	1025	27	1	2	2	1	1		1	2	2	1	3	1	1	0	1	0	0	0	0	0	0	0	0	1	0	0	0	0		1		2	2	1
141	43	2	0	0	1	1	0	0	0	0	0	0	1075	26	1	2	0	1	1		1	2	1	6	7	1	1	0	0	0	0	0	0	0	0	0	0	2	0	0	0	0		1		0	0	0
142	39	1	1	0	0	0	0	0	0	0	0	1	980	23	1	2	2	0	0	0	0	0	2	1	3	1	1	0	0	1	1	0	0	0	0	0	0	0	0	0	0	0		1		0	0	0
143	37	1	0	0	1	1	1	0	0	0	0	0	605	24	1	2	1	1	1		1	2	1	3	6	1	1	0	0	1	1	0	1	0	0	0	0	0	0	0	0	0		1	hydrocephal	0	1	1
144	35	0	0	1	0	0	0	0	0	0	0	0	1050	28	1	2	2	1				1	2	3	7	1	1	0	1	0	1	0	1	0	0	1	0	0	0	0	0	0		1		0	0	0
145	27	0	1	0	0	0	0	0	0	0	0	0	790	24	1	2	2	0	0	0	0	0	1	5	7	1	1	0	0	1	0	0	0	0	0	0	0	0	1	1	0	0		1		0	0	0
146	39	1	0	1	0	0	0	0	0	0	0	0	1114	27	1	2	1	1	1		1	2	1	2	5	1	1	0	1	0	1	0	1	0	0	0	0	0	1	1	0	0		1		0	0	0
147	31	0	0	1	0	0	0	0	1	0	0	1	978	24.3	1	2	2	0	0	0	0	0	1	1	4	1	1	0	1	1	0	0	0	0	0	0	0	1	0	0	0	0		1		0	0	0
148	27	1	0	1	0	0	0	0	0	0	0	0	707	26	1	2	0	1				1	2	7	8	1	1	0	0	1	0	0	0	0	0	0	0	1	0	0	0	0		1		0	0	0
149	37	4	0	0	0	0	0	0	0	0	0	1	1246	27	1	2	1	1		1	2	3	1	5	8	1	1	0	0	0	0	0	1	0	0	1	0	0	1	1	1	1		1		2	2	1
150	36	0	1	1	0	0	1	0	0	0	0	0	782	28	1	2	4	0	0	0	0	0	2	1	4	0	0	1	1	0	1	1	0	0	0	0	0	0	0	0	0	0		1		0	0	0
151	24	0	0	0	0	0	0	0	0	0	0	1	920	23.4	0	0	0	0	0	0	0	0	2	4	8	1	1	0	1	1	0	0	0	0	0	0	0	2	0	0	1	1		1		0	0	0
152	17	0	0	0	0	0	0	0	0	0	0	0	630	24.1	0	0	2	1	1		1	2	1	6	8	1	1	0	0	1	0	0	0	0	0	0	0	0	0	0	0	0		1		0	0	0
153	33	0	0	0	0	0	0	0	0	0	0	0	746	25	1	1	2	1	1		1	2	2	2	6	1	1										0	1	0	0	0	0		1		0	0	0
154	36	2	0	0	0	0	0	0	0	0	0	1	930	25	1	2	0	1	1		1	2	2	1	4	1	1	0	1	1	1	0	0	0	0	0	0	2	1	1	1	1		1	1	1	1	1
155	25	1	0	0	1	3	0	0	0	0	0	0	570	24.5	1	2	2	0	0	0	0	0	1	3	7	1	2	0	0	1	1	0	0	0	0	0	0	0	1	4	4	1		1	0	1	1	1
156	36	3	0	1	0	0	0	0	1	0	0	0	1341	25	1	2	2	1	1		1	2	2	2	6	1	2	0	1	1	1	0	0	0	0	1	0	1	1	1	1	1		1		0	0	0
157	25	0	0	0	0	0	0	0	0	0	0	1	790	26	0	1	2	1		1	2	3	1	4	6	0	0	1	1	0	1	0	1	0	0	0	0	1	1	2	4	1		1		0	0	0
158	27	1	0	0	0	0	0	0	0	0	0	1	1438	23	1	2	2	1	1		1	2	2	2	3	1	1	0	1	1	1	0	0	0	0	0	0	2	1	1	1	1		1		2	2	1
159	40	2	0	0	1	1	0	0	0	0	0	0	645	27.6	1	2	0	0	0	0	0	0	2	2	8	1	1		1	0	0	0	0	0	0	0	0	1	0	0	0	0		1		0	0	0
160	29	0	0	1	0	0	1	0	0	0	0	0	810	25.4	1	2	1	1				1	1	8	9	1	2	0	1	1	0	0	0	0	0	0	0	1	1	1	1	1		1	0	1	1	1
161	19	0	0	0	0	0	0	0	0	0	0	0	1176	24	1	1	0	0	0	0	0	0	1	4	6	0	0	0	0	0	1	0	1	0	0	1	0	2	0	0	0	0		1		0	0	0
162	30	2	0	0	0	0	0	0	0	0	0	0	793	24.3	1	1	0	0	0	0	0	0	2			1	1	0	1	1	1	0	1	0	0	0	0	1	0	0	0	1		1		0	0	0
163	39	3	0	0	0	0	0	0	0	0	0	1	1118	23.5	1	2	1	0	0	0	0	0	1	6	8	1	1	0	1	0	1	0	0	0	0	0	0	0	0	0	0	0		1		0	0	0
164	21	0	0	0	0	0	0	0	0	0	0	1	1120	27.1	0	0	0	0	0	0	0	0	1	4	8	0	0	0	1	0	0	0	1	0	0	1	0	2	1	1	1	1		1		2	2	1
165	29	0	0	0	0	0	0	0	0	0	0	0	970	24.3	1	2	2	1		1	2	3	2	1	3	0	0	0	1	1	0	0	0	0	0	0	0	2	0	0	0	0		1		0	0	0
166	27		1	0	0	0	0	0	0	0	0	0	1250	25	1	2	3	1	1		1	2	2	8	9	1	1	0	0	1	0	0	0	0	0	1	0	1	0	0	0	0		1		0	0	0
167	31	0	0	1	0	0	0	0	0	0	0	0	1200	26	1	1	0	0	0	0	0	0	1	1	3	1	1	0	1	0	1	0	0	0	0	1	0	1	1	1	0	0		1		0	0	0
168	21	1	0	0	0	0	0	0	0	0	0	0	870	26.5	0	0	0	0	0		0	0	2	6	7	1	1	0	1	0	0	0	0	0	0	0	0	2	1	3	3	1		1		0	0	0
169	30	0	0	0	0	0	0	0	0	1	0	0	535	23.6	1	1	2	0	0	0	0	0	2	4	7	1	1	0	1	1	0	0	0	0	0	0	0	0	0	0	0	0		1		0	0	0
170	32	0	0	0	1	1	0	0	0	1	0	0	800	23.6	1	2	2	0	0	0	0	0	2	2	5	1	1	0	1	1	1	0	1	0	0	1	0	0	1	4	4	1		1	0	1	1	1
171	36	1	0	0	0	0	0	0	0	1	0	1	700	24.5	1	2	0	0	0	0	0	0	1	5	6	1	1	0	1	0	1	0	1	0	0	0	0	0	1	2	0	0		1		0	0	0
172	29	0	0	0	0	0	0	0	0	0	0	0	1166	28	0	0	1	1	1		1	2	2	9	9	0	0	0	0	0	0	0	0	0	0	0	0	2	0	0	0	0		1		0	0	0
173	33	0	0	0	0	0	0	0	1	0	0	0	793	27	1	2	0	0	0	0	0	0	2	5	7	1	1	1	0	0	0	0	0	0	0	1	0	1	0	0	0	0		1	0	0	0	0
174	33	0	0	0	0	0	0	0	0	0	0	0	1130	22.6	0	0	0	0	0	0	0	0	2	1	1	1	2	0	1	0	1	0	1	0	0	0	0	2	1	1	1	1		1		0	0	1
175	48	0	1	1	0	0	0	0	0	1	0	0	720	26.5	1	2	2	0	0	0	0	1	1	7	9	1	2	1	1	1	1	0	1	0	0	0	0	1	0	0	1	1		1		0	0	1
176	34	0	0	0	0	0	0	0	0	0	0	0	970	23.3	0	0	2	1		1	2	3	2	1	1	1	1	1	0	0	1	0	1	0	0	0	0	2	0	0	0	0		1		0	0	0
177	36	3	0	0	1	3	0	0	0	0	0	0	890	26	1	2	2	0	0	0	0	0	1	2	6	1	1	0	0	1	0	0	0	0	0	0	0	0	0	0	0	0		1		0	0	0
178	19	0	0	1	0	0	0	0	1	0	0	0	1510	28	1	2	2	1	1		1	2	2	4	7	1	1	0	0	0	0	0	0	0	0	1	0	0	0	0	0	0		1		0	0	0
179	28	2	1	0	0	0	0	0	0	0	0	0	1270	25.5	1	2	0	0	0	0	0	0	2	2	3	1	2	0	1	0	1	0	1	0	0	0	0	1	1	1	1	1		1		2	2	1
180	32	0	0	0	0	0	0	0	0	0	0	1	860	24	1	2	0	0	0	0	0	0	2	1	5	1	2	0	1	0	1	0	1	0	0	0	0	0	0	0	3	1	1	1	ventricular megalia	2	2	1
181	35	0	0	1	0	0	0	0	0	0	0	0	1300	27.2	1	1	0	0	0	0	0	0	2	4	6	1	1	1	1	0	1	0	1	0	0	1	0	1	0	0	0	0		1		0	0	0
182	36	1	1	0	1	1	0	1	0	0	0	0	978	25.2	1	2	0	1	0	0	0	0	2	2	5	1	1	0	0	0	1	0	1	0	0	0	0	2	0	0	0	0		1		0	0	0
183	36	1	1	0	1	1	0	1	0	0	0	0	930	25.2	1	2	0	1	0	0	0	0	1	2	6	1	1	0	1	1	1	0	1	0	0	0	0	0	1	1	1	1		1		0	0	1
184	35	4	0	0	0	0	0	0	0	0	0	1	1075	24	1	1	0	0	0	0	0	0	1	4	2	1	1	0	1	1	1	0	1	0	0	1	0	2	0	0	0	0		1		0	0	0
185	43	1	0	0	0	0	0	0	0	1	0	1	975	28	1	2	0	0	0	0	0	0	1			0	0	0	0	1	0	0	1	0	0	0	0	2	0	0	0	0		1		0	0	0
186	30	1	0	0	0	0	0	0	0	0	0	0	470	24	0	0	0	0	0	0	0	0	2	7	9	1	1	0	1	0	1	0	1	0	0	1	0	0	0	0	0	0		1		0	0	0
187	36	1	0	0	0	0	0	0	0	0	0	1	1120	28	1	2	0	0	0	0	0	0	2			0	0	0	0	1	0	0	1	0	0	0	0	0	0	0	0	0		1		0	0	0
188	31	0	1	0	0	0	0	0	0	0	0	1	820	25	1	2	0	0	0	0	0	0	1	8	8	0	0	0	1	0	0	1	1	0	0	1	0	0	0	0	0	0		1		0	0	0
189	31	0	1	0	0	0	0	0	0	0	0	1	980	25	1	2	0	0	0	0	0	0	1	6	7	0	0	0	1	1	1	1	1	0	0	0	0	0	0	0	0	0		1		0	1	0
190	29	0	0	1	0	0	0	0	0	0	0	0	632	27.1	1	2	2	0	0	0	0	1	1	2	4	1	1	0	1	0	1	1	1	0	0	1	0	0	0	0	0	0		1		0	0	0
191	24	1	0	0	0	0	0	0	0	0	0	0	570	25	0	0	0	0	0	0	0	0	2	5	7	1	1	0	0	1	1	1	1	0	0	0	0	0	0	0	0	0		1		0	0	0
192	34	0	0	0	0	0	0	1	0	0	0	0	760	25	0	0	0	0	0	0	0	0	2	2	5	1	1	0	0	0	0	1	1	0	0	0	0	2	0	0	0	0		1		0	0	0
193	23	0	1	0	0	0	0	0	0	0	0	0	1065	26.1	1	2	2	0	0	0	0	0	1	2	6	1	2	0	0	0	1	0	1	0	0	0	0	0	0	0	0	0		1	0	1	1	1
194
195
196
197
198
199
200
201
202
203
204
205
206
207
208
209
210
211
212
213
214
215
216
217
218
219
220
221
222
223
224
225
226
227
228
229
230
231
232
233
234
235
236
237
238
239
240
241
242
243
